# Supplementary material for: Exploration of the molecular mechanism of modified Danggui Liuhuang Decoction in treating central precocious puberty and its effects on hypothalamic-pituitary-gonadal axis hormones
Source: Hereditas. 2025 Apr 8;162:56. doi: 10.1186/s41065-025-00420-9 (PMC11980125; doi:10.1186/s41065-025-00420-9)
Supplement: Supplementary file 2 — Supplementary Material 2: Supplementary Table 1. Herbs and Ingredients of Modified Danggui Liuhuang Decoctions. [file 41065_2025_420_MOESM2_ESM.xlsx]

## Sheet: Sheet1
Table S1. Herbs and Ingredients of Modified Danggui Liuhuang Decoctions.
Herb	Mol ID	Molecule Name	MW	AlogP	Hdon	Hacc	OB (%)	Caco-2	BBB	DL	FASA-	HL
DG, HB, SHEDH	MOL000358	beta-sitosterol	414.79	8.08	1	1	36.91	1.32	0.99	0.75	0.23	5.36
DG, SHUDH, HB, ZM	MOL000449	Stigmasterol	412.77	7.64	1	1	43.83	1.44	1	0.76	0.22	5.57
SHUDH, DP	MOL000359	sitosterol	414.79	8.08	1	1	36.91	1.32	0.87	0.75	0.22	5.37
HQ, DP	MOL000211	Mairin	456.78	6.52	2	3	55.38	0.73	0.22	0.78	0.26	8.87
HQ	MOL000239	Jaranol	314.31	2.09	2	6	50.83	0.61	-0.22	0.29	0.29	15.5
HQ	MOL000296	hederagenin	414.79	8.08	1	1	36.91	1.32	0.96	0.75	0	5.35
HQ	MOL000033	(3S,8S,9S,10R,13R,14S,17R)-10,13-dimethyl-17-[(2R,5S)-5-propan-2-yloctan-2-yl]-2,3,4,7,8,9,11,12,14,15,16,17-dodecahydro-1H-cyclopenta[a]phenanthren-3-ol	428.82	8.54	1	1	36.23	1.45	1.09	0.78	0	5.22
HQ	MOL000354	isorhamnetin	316.28	1.76	4	7	49.6	0.31	-0.54	0.31	0.32	14.34
HQ	MOL000371	3,9-di-O-methylnissolin	314.36	2.89	0	5	53.74	1.18	0.63	0.48	0	9
HQ	MOL000374	5'-hydroxyiso-muronulatol-2',5'-di-O-glucoside	642.67	-0.95	9	16	41.72	-2.47	-3.62	0.69	0	2.52
HQ	MOL000378	7-O-methylisomucronulatol	316.38	3.38	1	5	74.69	1.08	0.84	0.3	0	2.98
HQ	MOL000379	9,10-dimethoxypterocarpan-3-O-β-D-glucoside	462.49	0.74	4	10	36.74	-0.63	-1.5	0.92	0	13.06
HQ	MOL000380	(6aR,11aR)-9,10-dimethoxy-6a,11a-dihydro-6H-benzofurano[3,2-c]chromen-3-ol	300.33	2.64	1	5	64.26	0.93	0.55	0.42	0	8.49
HQ	MOL000387	Bifendate	418.38	2.56	0	10	31.1	0.15	-0.06	0.67	0	17.96
HQ	MOL000392	formononetin	268.28	2.58	1	4	69.67	0.78	0.02	0.21	0	17.04
HQ	MOL000398	isoflavanone	316.33	2.42	2	6	109.99	0.53	0.17	0.3	0	15.51
HQ	MOL000417	Calycosin	284.28	2.32	2	5	47.75	0.52	-0.43	0.24	0	17.1
HQ, ZM, DP	MOL000422	kaempferol	286.25	1.77	4	6	41.88	0.26	-0.55	0.24	0	14.74
HQ	MOL000433	FA	441.45	0.01	7	13	68.96	-1.5	-2.59	0.71	0	24.81
HQ	MOL000438	(3R)-3-(2-hydroxy-3,4-dimethoxyphenyl)chroman-7-ol	302.35	3.13	2	5	67.67	0.96	0.34	0.26	0	2.9
HQ	MOL000439	isomucronulatol-7,2'-di-O-glucosiole	626.67	-0.68	8	15	49.28	-2.22	-3.36	0.62	0	0.93
HQ	MOL000442	1,7-Dihydroxy-3,9-dimethoxy pterocarpene	314.31	3.11	2	6	39.05	0.89	-0.04	0.48	0	7.95
HQ, HL, HB, DP	MOL000098	quercetin	302.25	1.5	5	7	46.43	0.05	-0.77	0.28	0.38	14.4
HL, HB	MOL000622	Magnograndiolide	266.37	1.18	2	4	63.71	0.02	-0.24	0.19	0.3	3.17
HL, HB	MOL000762	Palmidin A	510.52	4.52	6	8	35.36	-0.38	-1.47	0.65	0.39	33.17
HL, HB	MOL000785	palmatine	352.44	3.65	0	4	64.6	1.33	0.37	0.65	0.13	2.25
HL, HB	MOL001454	berberine	336.39	3.45	0	4	36.86	1.24	0.57	0.78	0.19	6.57
HL, HB	MOL001458	coptisine	320.34	3.25	0	4	30.67	1.21	0.32	0.86	0.26	9.33
HL, HB	MOL002668	Worenine	334.37	3.73	0	4	45.83	1.22	0.24	0.87	0.27	8.41
HL, HB	MOL002894	berberrubine	322.36	3.2	1	4	35.74	1.07	0.17	0.73	0.24	6.46
HL	MOL002897	epiberberine	336.39	3.45	0	4	43.09	1.17	0.4	0.78	0.19	6.1
HL	MOL002903	(R)-Canadine	339.42	3.4	0	5	55.37	1.04	0.57	0.77	0.2	6.41
HL	MOL002904	Berlambine	351.38	2.49	0	6	36.68	0.97	0.17	0.82	0.28	7.33
HL	MOL002907	Corchoroside A_qt	404.55	1.34	3	6	104.95	-0.91	-1.31	0.78	0.29	6.68
HL	MOL008647	Moupinamide	313.38	2.86	3	5	86.71	0.55	-0.51	0.26	0.33	3.71
HL, HB	MOL013352	Obacunone	454.56	2.68	0	7	43.29	0.01	-0.43	0.77	0.31	-13.04
HB	MOL002636	Kihadalactone A	512.7	3.96	0	7	34.21	0.19	-0.51	0.82	0.29	-6.27
HB	MOL002641	Phellavin_qt	374.42	2.51	5	7	35.86	-0.41	-1.32	0.44	0.33	15.81
HB	MOL002643	delta 7-stigmastenol	414.79	8.08	1	1	37.42	1.3	0.83	0.75	0.22	5.27
HB	MOL002644	Phellopterin	300.33	3.64	0	5	40.19	0.98	0.48	0.28	0.24	-1.64
HB	MOL002651	Dehydrotanshinone II A	292.35	4.22	0	3	43.76	1.02	0.52	0.4	0.33	23.71
HB	MOL002652	delta7-Dehydrosophoramine	242.35	1.09	0	3	54.45	0.99	0.75	0.25	0.22	5.52
HB	MOL002656	dihydroniloticin	458.8	5.66	2	3	36.43	0.65	0.03	0.81	0.25	7.04
HB	MOL002659	kihadanin A	486.56	1.76	1	9	31.6	-0.93	-1.36	0.7	0.38	2.68
HB	MOL002660	niloticin	456.78	5.62	1	3	41.41	0.54	-0.2	0.82	0.27	5.19
HB	MOL002662	rutaecarpine	287.34	3.36	1	3	40.3	1.13	0.71	0.6	0.33	8.21
HB	MOL002663	Skimmianin	259.28	2.33	0	5	40.14	1.26	1.1	0.2	0.14	-2.43
HB	MOL002666	Chelerythrine	332.37	4.29	0	4	34.18	1.24	0.28	0.78	0.36	6.32
HB	MOL002670	Cavidine	353.45	3.72	0	5	35.64	1.08	0.63	0.81	0	5.78
HB	MOL002671	Candletoxin A	608.79	3.63	2	9	31.81	-0.39	-1.24	0.69	0.32	-0.36
HB	MOL002672	Hericenone H	580.88	9.95	0	6	39	0.8	0.16	0.63	0.22	3.62
HB	MOL002673	Hispidone	472.78	4.46	2	4	36.18	0.12	-0.72	0.83	0.25	5.08
HB	MOL000787	Fumarine	353.4	2.95	0	6	59.26	0.56	-0.13	0.83	0.3	23.46
HB	MOL000790	Isocorypalmine	341.44	3.35	1	5	35.77	0.85	0.43	0.59	0.21	2.47
HB	MOL001131	phellamurin_qt	356.4	3.61	4	6	56.6	0.14	-0.5	0.39	0.38	14.89
HB	MOL001455	(S)-Canadine	339.42	3.4	0	5	53.83	1.01	0.64	0.77	0.19	6.56
HB	MOL001771	poriferast-5-en-3beta-ol	414.79	8.08	1	1	36.91	1.45	1.14	0.75	0	5.07
HB	MOL005438	campesterol	400.76	7.63	1	1	37.58	1.34	0.95	0.71	0.22	4.83
HB	MOL006392	dihydroniloticin	458.8	5.66	2	3	36.43	0.64	0.1	0.82	0.24	6.46
HB	MOL006401	melianone	470.76	4.76	1	4	40.53	0.4	-0.31	0.78	0.27	6.09
HB	MOL006413	phellochin	488.83	5.26	2	4	35.41	0.47	-0.01	0.82	0.24	6.64
HB	MOL006422	thalifendine	322.36	3.2	1	4	44.41	1.12	0.21	0.73	0.22	5.99
HQIN	MOL001689	acacetin	284.28	2.59	2	5	34.97	0.67	-0.05	0.24	0.35	17.25
HQIN	MOL000173	wogonin	284.28	2.59	2	5	30.68	0.79	0.04	0.23	0.32	17.75
HQIN	MOL000228	(2R)-7-hydroxy-5-methoxy-2-phenylchroman-4-one	270.3	2.82	1	4	55.23	0.87	0.26	0.2	0.34	17.02
HQIN	MOL002714	baicalein	270.25	2.33	3	5	33.52	0.63	-0.05	0.21	0.36	16.25
HQIN	MOL002908	5,8,2'-Trihydroxy-7-methoxyflavone	300.28	2.32	3	6	37.01	0.76	-0.07	0.27	0.28	16.17
HQIN	MOL002909	5,7,2,5-tetrahydroxy-8,6-dimethoxyflavone	376.34	2.02	4	9	33.82	0.35	-0.59	0.45	0.19	15.94
HQIN	MOL002910	Carthamidin	288.27	2.03	4	6	41.15	0.16	-0.42	0.24	0.36	15.81
HQIN	MOL002911	2,6,2',4'-tetrahydroxy-6'-methoxychaleone	302.3	2.62	4	6	69.04	-0.07	-0.32	0.22	0.34	21.89
HQIN	MOL002913	Dihydrobaicalin_qt	272.27	2.3	3	5	40.04	0.56	0.18	0.21	0.36	16.13
HQIN	MOL002914	Eriodyctiol (flavanone)	288.27	2.03	4	6	41.35	0.05	-0.66	0.24	0.39	15.88
HQIN	MOL002915	Salvigenin	328.34	2.82	1	6	49.07	0.86	-0.03	0.33	0.21	15.87
HQIN	MOL002917	5,2',6'-Trihydroxy-7,8-dimethoxyflavone	330.31	2.3	3	7	45.05	0.48	-0.11	0.33	0.25	16.37
HQIN	MOL002925	5,7,2',6'-Tetrahydroxyflavone	286.25	2.07	4	6	37.01	0.18	-0.56	0.24	0.38	18
HQIN	MOL002926	dihydrooroxylin A	286.3	2.55	2	5	38.72	0.71	0.03	0.23	0.29	17.58
HQIN	MOL002927	Skullcapflavone II	374.37	2.54	2	8	69.51	0.68	-0.07	0.44	0.2	16.14
SHEDH	MOL000519	coniferin	314.41	3.16	2	4	31.11	0.42	-0.18	0.32	0.27	28.1
ZM	MOL001677	asperglaucide	444.57	4.02	2	6	58.02	0.28	-0.22	0.52	0.42	6.88
ZM	MOL003773	Mangiferolic acid	442.75	6.47	2	3	36.16	0.66	-0.06	0.84	0.25	5.71
ZM	MOL004373	Anhydroicaritin	368.41	3.88	3	6	45.41	0.72	0.01	0.44	0	15.01
ZM	MOL004489	Anemarsaponin F_qt	432.71	3.92	2	4	60.06	0.43	-0.33	0.79	0.18	4.61
ZM	MOL004492	Chrysanthemaxanthin	584.96	8.24	2	3	38.72	0.51	-0.98	0.58	0.3	17.47
ZM	MOL004497	Hippeastrine	315.35	1.17	1	6	51.65	0.02	-0.49	0.62	0.32	8.09
ZM	MOL004514	Timosaponin B III_qt	416.71	4.77	2	3	35.26	0.42	-0.47	0.87	0.2	4.32
ZM	MOL004528	Icariin I	676.73	0.77	8	15	41.58	-2.06	-3.06	0.61	0.25	18.02
ZM	MOL004540	Anemarsaponin C_qt	416.71	4.97	2	3	35.5	0.43	-0.46	0.87	0.2	3.98
ZM	MOL004542	Anemarsaponin E_qt	448.76	4.53	2	4	30.67	0.34	-0.23	0.86	0.17	5.14
ZM	MOL000483	(Z)-3-(4-hydroxy-3-methoxy-phenyl)-N-[2-(4-hydroxyphenyl)ethyl]acrylamide	313.38	2.86	3	5	118.35	0.51	-0.27	0.26	0	4.26
ZM	MOL000546	diosgenin	414.69	4.63	1	3	80.88	0.82	0.27	0.81	0.19	4.14
ZM	MOL000631	coumaroyltyramine	283.35	2.88	3	4	112.9	0.6	-0.22	0.2	0.41	5.63
DP	MOL001925	paeoniflorin_qt	318.35	0.46	2	6	68.18	-0.34	-0.73	0.4	0.39	8.81
DP	MOL000492	(+)-catechin	290.29	1.92	5	6	54.83	-0.03	-0.73	0.24	0	0.61
DP	MOL007003	benzoyl paeoniflorin	584.62	0.76	4	12	31.14	-1.35	-2.08	0.54	0.4	15.66
DP	MOL007369	4-O-methylpaeoniflorin_qt	332.38	0.87	1	6	67.24	0.15	-0.15	0.43	0.34	9.51
DP	MOL007374	5-[[5-(4-methoxyphenyl)-2-furyl]methylene]barbituric acid	312.3	2.05	2	7	43.44	0.09	-0.7	0.3	0.29	2.59
DP	MOL007382	mudanpioside-h_qt 2	336.37	-0.03	3	7	42.36	-0.39	-0.96	0.37	0.32	7.6
DP	MOL007384	paeonidanin_qt	330.41	0.92	1	5	65.31	-0.09	-0.59	0.35	0.35	7.1
ZGB	MOL002052	9-Octadecenoic acid	212.37	4.55	1	2	39.77	1.05	0.91	0.06	0.24	5.69
Note: HQ, Huangqi; HB, Huangbai; HL, Huanglian; HQIN, Huangqin, DG, Danggui; ZM, Zhimu; DP, Danpi; ZGB, Zhiguiban; SHUDH, Shudihuang; SHEDH, Shengdihuang.
